# Supplementary material for: Biodegradable and Ultra-High Expansion Ratio PPC-P Foams Achieved by Microcellular Foaming Using CO2 as Blowing Agent
Source: Nanomaterials (Basel). 2024 Jun 29;14(13):1120. doi: 10.3390/nano14131120 (PMC11243239; doi:10.3390/nano14131120)
Supplement: Supplementary file 1 [file nanomaterials-14-01120-s001.zip]

Archive with 1 entries (1 files):
- nanomaterials-3070146-Supporting Information.pdf
